# Supplementary material for: Cryogenic mouse tissue homogenization as an alternative to fresh-frozen biopsy use for genomics, transcriptomics, proteomics and metabolomics
Source: Sci Rep. 2025 Jun 23;15:20254. doi: 10.1038/s41598-025-06438-3 (PMC12185734; doi:10.1038/s41598-025-06438-3)
Supplement: Supplementary file 2 — Supplementary Material 2 [file 41598_2025_6438_MOESM2_ESM.csv]

Data File Sample name AMP ADP ATP Sum Adenosine nucleotides Energy charge
pmol/µl pmol/µl pmol/µl pmol/µl "(ATP+0.5*ADP)/
(AMP+ADP+ATP)"
ATP-46-11.d MaM1_PU LCMS_Liver 143.59 18.88 1.27 163.74 0.065
ATP-46-30.d MaM1_PU LCMS_Liver 141.97 18.05 1.43 161.45 0.065
ATP-46-12.d RoM1_PU LCMS_Liver 90.32 60.69 25.12 176.13 0.315
ATP-46-31.d RoM1_PU LCMS_Liver 84.56 55 21.49 161.04 0.304
ATP-46-13.d MaM1_PU LCMS_Kidney 142.41 17.32 1.03 160.75 0.06
ATP-46-32.d MaM1_PU LCMS_Kidney 147.51 17.06 1.16 165.74 0.058
ATP-46-14.d RoM1_PU LCMS_Kidney 152.74 24.24 3.53 180.51 0.087
ATP-46-15.d MaM1_PU LCMS_Brain 34.5 14.69 5.6 54.79 0.236
ATP-46-34.d MaM1_PU LCMS_Brain 34.15 14.8 5.32 54.26 0.234
ATP-46-16.d RoM1_PU LCMS_Brain 116.84 24.31 4.72 145.86 0.116
ATP-46-35.d RoM1_PU LCMS_Brain 134.61 28.44 5.11 168.15 0.115
ATP-46-19.d MaM2_PU LCMS_Liver 101.45 34.75 8.65 144.84 0.18
ATP-46-38.d MaM2_PU LCMS_Liver 99.89 31.69 8.68 140.25 0.175
ATP-46-20.d RoM2_PU LCMS_Liver 66.52 46.8 19.16 132.48 0.321
ATP-46-39.d RoM2_PU LCMS_Liver 62.4 50.23 18.66 131.29 0.333
ATP-46-21.d MaM2_PU LCMS_Kidney 151.11 23.82 2.06 176.99 0.079
ATP-46-40.d MaM2_PU LCMS_Kidney 144.01 24.16 1.89 170.06 0.082
ATP-46-22.d RoM2_PU LCMS_Kidney 91.26 23.38 4.62 119.26 0.137
ATP-46-41.d RoM2_PU LCMS_Kidney 93.82 24.33 5.14 123.28 0.14
ATP-46-23.d MaM2_PU LCMS_Brain 166.76 23.93 2.47 193.16 0.075
ATP-46-42.d MaM2_PU LCMS_Brain 156.54 23.32 2.24 182.1 0.076
ATP-46-24.d RoM2_PU LCMS_Brain 54.31 24.37 9.79 88.47 0.248
ATP-46-43.d RoM2_PU LCMS_Brain 53.51 25.32 10.1 88.94 0.256
ATP-47-11.d MaM1_FF LCMS_Liver 51.36 10.64 1.87 63.87 0.113
ATP-47-30.d MaM1_FF LCMS_Liver 46.86 9.95 1.71 58.52 0.114
ATP-47-12.d RoM1_FF LCMS_Liver 71.99 19.44 4.05 95.48 0.144
ATP-47-31.d RoM1_FF LCMS_Liver 78.79 21.65 4.2 104.64 0.144
ATP-47-13.d MaM1_FF LCMS_Kidney 73.6 19.08 5.55 98.23 0.154
ATP-47-32.d MaM1_FF LCMS_Kidney 77.9 20.55 5.88 104.33 0.155
ATP-47-14.d RoM1_FF LCMS_Kidney 66.26 14.47 3.38 84.11 0.126
ATP-47-33.d RoM1_FF LCMS_Kidney 66.77 14.27 3.21 84.25 0.123
ATP-47-15.d MaM1_FF LCMS_Brain 85.6 14.69 3.44 103.72 0.104
ATP-47-34.d MaM1_FF LCMS_Brain 83.91 14.75 3.37 102.03 0.105
ATP-47-16.d RoM1_FF LCMS_Brain 43.93 16.74 5.34 66.01 0.208
ATP-47-35.d RoM1_FF LCMS_Brain 45.09 17.23 5.42 67.74 0.207
ATP-47-19.d MaM2_FF LCMS_Liver 132.38 34.49 9.35 176.22 0.151
ATP-47-38.d MaM2_FF LCMS_Liver 132.61 34.24 9.15 176.01 0.149
ATP-47-20.d RoM2_FF LCMS_Liver 87.99 17.27 2.8 108.05 0.106
ATP-47-39.d RoM2_FF LCMS_Liver 90.87 17.84 2.72 111.43 0.104
ATP-47-21.d MaM2_FF LCMS_Kidney 53.74 12.9 2.5 69.14 0.129
ATP-47-40.d MaM2_FF LCMS_Kidney 53.41 12.76 2.41 68.58 0.128
ATP-47-22.d RoM2_FF LCMS_Kidney 134.86 29.23 5.86 169.95 0.12
ATP-47-41.d RoM2_FF LCMS_Kidney 140.66 29.78 5.84 176.28 0.118
ATP-47-23.d MaM2_FF LCMS_Brain 91.88 24.33 7.07 123.28 0.156
ATP-47-42.d MaM2_FF LCMS_Brain 90.33 24.27 6.88 121.47 0.157
ATP-47-24.d RoM2_FF LCMS_Brain 54.38 19.44 6.26 80.08 0.2
ATP-47-43.d RoM2_FF LCMS_Brain 52.02 18.84 5.89 76.76 0.2
Data File Sample name Glu6P Ribo-5P Sed7P Ribu-5P 6-PGluc 2/3-PG PEP F-1,6-BP SUM
pmol/µl pmol/µl pmol/µl pmol/µl pmol/µl pmol/µl pmol/µl pmol/µl
Gly160-12.d MaM1_PU LCMS_Liver 8.1 4.82 21.5 1.04 0.51 1.16 0.22 0.21 37.55
Gly160-28.d MaM1_PU LCMS_Liver 8.08 5.26 21.65 1.01 0.51 1.3 0.23 0.41 38.45
Gly160-13.d RoM1_PU LCMS_Liver 4.94 3.14 8.81 0.64 0.67 7.05 0.44 1.83 27.52
Gly160-14.d MaM1_PU LCMS_Kidney 1.06 5.62 8.26 2.27 0.22 2.38 0.24 0.64 20.7
Gly160-29.d MaM1_PU LCMS_Kidney 1.02 6.25 8.09 2.47 0.21 2.21 0.28 0.72 21.25
Gly160-15.d RoM1_PU LCMS_Kidney 0.99 3.38 1.9 0.59 0.17 1.3 0.14 1.13 9.62
Gly160-16.d MaM1_PU LCMS_Brain 0.42 3.4 0.25 0.49 0.16 14.17 1.21 3.27 23.37
Gly160-30.d MaM1_PU LCMS_Brain 0.44 3.51 0.23 0.48 0.15 12.14 1.84 3.34 22.14
Gly160-17.d RoM1_PU LCMS_Brain 2.45 5.78 3.06 2.01 0.66 2.44 0.58 12.92 29.89
Gly160-20.d MaM2_PU LCMS_Liver 7.52 4.32 17.42 1.13 0.3 1.42 0.23 0.2 32.54
Gly160-33.d MaM2_PU LCMS_Liver 7.42 4.4 17.27 1.13 0.28 1.49 0.25 0.23 32.46
Gly160-21.d RoM2_PU LCMS_Liver 4.98 3.2 7.97 0.48 0.3 3.2 0.36 0.39 20.89
Gly160-34.d RoM2_PU LCMS_Liver 5.07 3.5 8.05 0.56 0.3 3.22 0.39 0.43 21.52
Gly160-22.d MaM2_PU LCMS_Kidney 1.14 7.78 9.65 2.54 0.3 4.18 0.42 0.76 26.76
Gly160-35.d MaM2_PU LCMS_Kidney 1.12 7.93 9.66 2.7 0.29 5.04 0.28 0.78 27.81
Gly160-23.d RoM2_PU LCMS_Kidney 1.05 3.8 2.54 0.45 0.17 1.87 0.28 0.92 11.09
Gly160-24.d MaM2_PU LCMS_Brain 5.85 4.48 4.31 3.77 0.46 1.89 1.61 6.86 29.22
Gly160-36.d MaM2_PU LCMS_Brain 5.94 4.86 4.57 4.04 0.46 4.18 0.61 7.07 31.73
Gly160-25.d RoM2_PU LCMS_Brain 0.79 3.44 1.02 1.1 0.31 1.68 0.16 8.33 16.84
Gly160-42.d MaM1_FF LCMS_Liver 0.3 2.79 3.83 0.13 0.26 1.7 0.09 0.08 9.18
Gly160-58.d MaM1_FF LCMS_Liver 0.31 2.9 3.89 0.12 0.26 2.39 0.09 0.1 10.06
Gly160-43.d RoM1_FF LCMS_Liver 0.91 1.81 3.68 0.6 0.33 0.4 1 0.02 8.75
Gly160-59.d RoM1_FF LCMS_Liver 0.9 1.88 3.68 0.88 0.32 0.45 2.13 0.03 10.27
Gly160-44.d MaM1_FF LCMS_Kidney 1.33 5.86 3.21 1.24 0.18 7.52 0.89 0.32 20.56
Gly160-60.d MaM1_FF LCMS_Kidney 1.35 6.58 3.29 1.44 0.22 8.09 0.89 0.34 22.2
Gly160-45.d RoM1_FF LCMS_Kidney 0.73 4.28 1.6 0.78 0.14 13.09 0.3 0.83 21.74
Gly160-61.d RoM1_FF LCMS_Kidney 0.73 4.44 1.62 0.79 0.13 12.63 0.32 0.81 21.47
Gly160-46.d MaM1_FF LCMS_Brain 0.5 10.12 0.79 0.94 0.26 0.46 2.33 0.23 15.63
Gly160-62.d MaM1_FF LCMS_Brain 0.5 10.41 0.82 1 0.25 0.48 2.42 0.23 16.12
Gly160-47.d RoM1_FF LCMS_Brain 0.94 4.13 0.65 0.6 0.23 2.7 0.7 3.55 13.5
Gly160-63.d RoM1_FF LCMS_Brain 0.94 4.31 0.67 0.71 0.22 2.37 0.76 3.61 13.6
Gly160-50.d MaM2_FF LCMS_Liver 2.01 13.36 14.13 0.9 1.11 3.74 0.73 0.05 36.02
Gly160-66.d MaM2_FF LCMS_Liver 2 10.13 14.1 0.93 1.06 3.36 0.85 0.05 32.48
Gly160-51.d RoM2_FF LCMS_Liver 1.39 3.47 6.76 0.88 0.41 3.86 0.11 < LLOQ 16.88
Gly160-67.d RoM2_FF LCMS_Liver 1.37 3.49 6.73 0.88 0.42 3.97 0.1 < LLOQ 16.96
Gly160-52.d MaM2_FF LCMS_Kidney 0.62 5.97 4.05 1.58 0.11 11.4 0.6 0.16 24.48
Gly160-68.d MaM2_FF LCMS_Kidney 0.63 6.77 4.13 1.67 0.11 11.48 0.62 0.16 25.56
Gly160-53.d RoM2_FF LCMS_Kidney 1.13 5.68 1.91 1.25 0.24 1.97 3.91 0.29 16.38
Gly160-69.d RoM2_FF LCMS_Kidney 1.19 6.01 1.93 1.2 0.24 2.96 1.34 0.35 15.22
Gly160-54.d MaM2_FF LCMS_Brain 0.67 8.31 0.98 1.31 0.46 0.51 2.42 0.68 15.33
Gly160-70.d MaM2_FF LCMS_Brain 0.7 8.97 1.14 1.48 0.48 0.52 2.41 0.68 16.39
Gly160-55.d RoM2_FF LCMS_Brain 1.05 4.87 0.71 0.79 0.14 0.7 1.35 2.89 12.5
Gly160-71.d RoM2_FF LCMS_Brain 1.03 5.14 0.81 0.87 0.15 0.74 1.53 2.93 13.21
